# Supplementary material for: Notoginsenoside R1 (NG-R1) Promoted Lymphatic Drainage Function to Ameliorating Rheumatoid Arthritis in TNF-Tg Mice by Suppressing NF-κB Signaling Pathway
Source: Front Pharmacol. 2022 Feb 24;12:730579. doi: 10.3389/fphar.2021.730579 (PMC8909130; doi:10.3389/fphar.2021.730579)
Supplement: Supplementary file 5 [file DataSheet1.xls]

## Sheet: FIGURE 1B-1F
FIGURE 1B		week	WT											TNF-Tg											NG-R1
Malformation		0	0	0	0	0	0	0	0	0	0	0		2	2	2	2	1	1	2	1	1	1		1	2	2	1	1	2	1	2	2	1
		1	0	0	0	0	0	0	0	0	0	0		2	2	2	2	2	2	2	2	1	1		2	2	2	2	2	2	1	2	2	2
		2	0	0	0	0	0	0	0	0	0	0		2	2	3	2	1	1	2	2	2	2		2	2	2	2	2	2	2	2	2	2
		3	0	0	0	0	0	0	0	0	0	0		2	3	3	2	3	2	3	2	3	3		2	3	3	2	3	2	2	2	2	3
		4	0	0	0	0	0	0	0	0	0	0		3	1	3	3	2	4	2	2	3	4		2	3	3	2	2	2	2	2	2	2
		5	0	0	0	0	0	0	0	0	0	0		2	2	3	4	4	3	2	3	3	3		2	2	2	2	3	2	3	3	3	2
		6	0	0	0	0	0	0	0	0	0	0		2	4	2	2	3	3	3	3	4	2		3	2	2	2	3	2	3	2	2	2
		7	0	0	0	0	0	0	0	0	0	0		2	4	2	3	3	3	3	4	4	2		3	2	2	2	2	2	3	2	2	2
		8	0	0	0	0	0	0	0	0	0	0		3	3	2	3	3	3	3	4	3	2		2	2	2	2	2	2	3	2	2	2
FIGURE 1C		week	WT											TNF-Tg											NG-R1
Circumference(mm）		0	12.65	12.56	12.41	11.98	12.54	12.35	12.25	11.85	12.24	12.21		13.14	12.51	12.49	13.21	12.78	13.19	12.51	12.91	13.23	13.38		12.85	13.17	12.46	12.85	13.07	12.41	12.45	13.23	12.96	12.94
		1	12.25	12.52	12.37	12.24	12.11	12.25	11.95	11.87	12.23	12.28		12.96	12.52	12.98	12.56	13.21	13.26	12.68	12.45	12.85	12.91		12.87	12.86	13.04	13.18	12.76	12.96	12.94	12.84	12.99	12.87
		2	12.11	12.12	12.23	12.01	12.21	12.35	12.25	11.78	12.32	12.05		12.99	13.21	12.95	13.22	13.01	12.82	12.61	12.55	12.77	12.68		12.93	13.14	13.12	12.98	12.94	12.75	12.78	12.69	12.68	12.54
		3	12.32	11.93	12.46	11.85	12.44	12.43	12.1	12.54	12.23	12.6		13.1	13.18	13.29	12.93	12.58	12.9	12.58	12.99	13.33	13.28		13.11	13.15	13.04	12.75	12.98	13.1	12.91	12.95	12.96	12.77
		4	11.92	12.13	12.39	11.88	11.75	11.93	11.91	12.34	12.01	11.79		13.05	13.56	13.05	13.05	13.52	12.89	13.09	12.85	13.5	13.21		13.24	13.2	13.12	12.86	12.75	12.85	13.13	12.68	12.54	12.56
		5	12.32	11.93	12.49	12.21	12.42	11.92	11.91	11.94	12.14	12.16		13.21	12.89	12.58	13.08	12.52	13.56	13.48	13.21	12.96	13		13.25	13.36	12.45	12.85	13.18	13.19	12.48	13.21	12.86	12.85
		6	11.52	11.91	11.56	11.68	12.22	11.73	11.86	11.54	11.75	12.29		13.25	13.56	12.86	13.48	13.32	13.23	13.25	13.42	13.16	13.38		12.52	12.75	12.84	12.88	13.12	13	13.12	13.02	13.09	13.14
		7	11.72	11.93	12.26	11.92	11.41	11.93	12.1	12.39	11.95	12.3		13.23	13.25	13.36	13.24	13.26	13.41	13.21	13.25	13.07	13.69		13.24	13.17	12.96	12.76	13.18	12.62	13.33	12.51	12.56	12.65
		8	12.44	12.39	12.33	12.23	11.74	11.94	12.11	12.54	11.89	12.33		13.69	13.28	13.59	13.47	13.23	13.21	13.23	13.47	13.25	13.5		13.27	12.85	12.94	12.75	13.16	13.17	13.21	12.63	12.52	12.55
FIGURE 1D		week	WT											TNF-Tg											NG-R1
weight(g)		0	19	21.4	19	19.5	20.3	18.7	19.2	18.8	18	17.7		18	18.8	19.6	18.2	19.7	17.2	19	18.6	18.6	19.9		18.3	17.7	18.8	19.8	18.5	18.6	19.1	19.3	18.4	19.2
		1	20	21.4	19	19.5	20.3	18.7	19.2	18.8	16	17.7		18	19.8	19.6	18.2	19.7	17.2	19	18.6	20.6	19.9		18.91	18.63	18.85	19.3	18.81	18.49	19.36	20.3	18.86	19.04
		2	18.4	18.5	18	18.3	19.7	19.6	19.2	19.3	18.4	17		19.1	18	18.4	17.3	16.7	18.7	17.7	19.4	18.9	18.9		18.6	18.4	18.7	18.8	19.1	18.66	18.9	19.2	19.3	19.7
		3	17.3	20	18.1	16.5	16.8	18.8	20.6	21.3	17.3	21.3		20.6	17.7	20.3	16.9	17.2	18	17.5	18	19.7	18		19.4	18.6	18.3	19.5	20.1	18.5	19.4	18.7	19.1	19.3
		4	18.3	19.3	19.1	16.5	17.4	19.8	18.2	20.3	16.4	21.3		19.6	16.7	19.03	16.38	16.8	18	17.3	18.6	18.7	18.3		19.3	19.6	17.7	18.5	19.3	18.9	19.1	18.4	18.64	19.06
		5	19.3	18.1	19.5	17.6	17.2	20.9	18.4	20.3	18.1	20.1		19.2	17.59	19.1	16.45	16.8	16.9	17.1	17.65	18.5	18.74		19.7	19.2	19.1	19.6	19.5	17.9	19.21	18.2	19.1	18.64
		6	17.9	17.5	18.6	16.7	19.7	18.5	19.3	18.6	21.2	19.5		18.7	17.1	17.8	16.2	16.8	16.4	16.7	16.6	18.4	17.8		18.3	18.9	19.3	18.7		19.8	18.5	19.5	18.3	19.4
		7	18.1	17.2	18.3	17.7	20.3	17.6	20.7	20.1	20.5	19.7		18.2	16.1	17.2	17.5	16.93	16.49	17.2	16.35	18.6	17.47		18.8	18.76	19.08	19.32	19.3	18.1	19.5	18.5	18.2	19.3
		8	18.5	17.6	19.6	17.3	17.6	17.9	19.6	19.5	20.8	19.3		17.1	15.3	16.2	18.3	18	17.3	18.8	17.1	18.3	17.4		19.1	18.4	18.7	19	18.9	19.6		18.3	19.1	18.39
FIGURE1E						1	2	3	4	5	6	7	8	9	10	11	12
ELISA IL-6					A	629.369	571.01	7.327	5.287	47.446	49.324	12.168	14.27	26.054	28.594
					B	199.812	201.342	8.356	9.389	40.356	42.586	16.033	16.741	23.887	24.608					[浓度]
	WT	TNF-TG	NG-R1		C	64.598	65.712	0.994	2.288	57.265	54.987	12.168	12.867	25.692	27.867					[浓度]
	36.635	237.23	130.27		D	26.271	18.8	5.287	4.278	60.35	56.885	7.978	8.975	23.887	22.089					[浓度]
	41.78	201.78	119.435		E	10.601	10.914													[浓度]
	4.97	286.325	128.46		F	1.313	0.898													[浓度]
	26.435	301.75	119.435		G	<0.000	<0.000													[浓度]
	26.435	246.62	142.97		H															[浓度]
	46.945	212.93	123.04																	[浓度]
	11.44	274.935	139.335			1	2	3	4	5	6	7	8	9	10
	21.39	284.425	110.445		A	STD1	STD1	SPL1	SPL1	SPL5	SPL5	SPL9	SPL9	SPL13	SPL13
						600	600													孔 ID
																				浓度/稀释度
					B	STD2	STD2	SPL2	SPL2	SPL6	SPL6	SPL10	SPL10	SPL14	SPL14					名称
						200	200													孔 ID
																				浓度/稀释度
					C	STD3	STD3	SPL3	SPL3	SPL7	SPL7	SPL11	SPL11	SPL15	SPL15					名称
						66.7	66.7													孔 ID
																				浓度/稀释度
					D	STD4	STD4	SPL4	SPL4	SPL8	SPL8	SPL12	SPL12	SPL16	SPL16					名称
						22.2	22.2													孔 ID
																				浓度/稀释度
					E	STD5	STD5	正常		model		阳性药		R1						名称
						7.4	7.4													孔 ID
																				浓度/稀释度
					F	STD6	STD6													名称
						2.5	2.5													孔 ID
																				浓度/稀释度
					G	STD7	STD7													名称
						0.82	0.82													孔 ID
																				浓度/稀释度
					H															名称
																				孔 ID
																				浓度/稀释度
																				名称
						1	2	3	4	5	6	7	8	9	10	11	12
					A	629.369	571.01	7.327	5.287	47.446	49.324	12.168	14.27	26.054	28.594
					B	199.812	201.342	8.356	9.389	40.356	42.586	16.033	16.741	23.887	24.608					[浓度]
					C	64.598	65.712	0.994	2.288	57.265	54.987	12.168	12.867	25.692	27.867					[浓度]
					D	26.271	18.8	5.287	4.278	60.35	56.885	7.978	8.975	23.887	22.089					[浓度]
					E	10.601	10.914													[浓度]
					F	1.313	0.898													[浓度]
					G	<0.000	<0.000													[浓度]
					H															[浓度]
																				[浓度]
					曲线名称	曲线公式	A	B	C	D	R2	拟合 F 概率
					标准曲线	Y = (A-D)/(1+(X/C)^B) + D	0.147	0.967	3010	7.63	1	?????
FIGURE1F	WT	TNF-TG	NG-R1			1	2	3	4	5	6	7	8	9	10	11	12
ELISA TNF-α	45.736	374.18	70.394		A	STD1	STD1	SPL1	SPL1	SPL8	SPL8	SPL16	SPL16	SPL24	SPL24	SPL32	SPL32	孔 ID
	36.222	386.196	79.28			400	400											浓度/稀释度
	40.478	391.328	75.4															名称
	42.23	397.71	87.668		B	STD2	STD2	SPL2	SPL2	SPL9	SPL9	SPL17	SPL17	SPL25	SPL25	SPL33	SPL33	孔 ID
	33.594	379.686	79.156			200	200											浓度/稀释度
	34.72	393.08	85.54															名称
	26.71	371.05	72.734		C	STD3	STD3	SPL3	SPL3	SPL10	SPL10	SPL18	SPL18	SPL26	SPL26	SPL34	SPL34	孔 ID
	44.234	369.298	66.138			100	100											浓度/稀释度
	35.472	380.688	75.276															名称
	41.604	396.584	84.914		D	STD4	STD4	SPL4	SPL4	SPL11	SPL11	SPL19	SPL19	SPL27	SPL27	SPL35	SPL35	孔 ID
	43.482	396.71	70.894			50	50											浓度/稀释度
	31.466	367.92	84.538															名称
	37.35	383.192	82.66		E	STD5	STD5	SPL5	SPL5	SPL12	SPL12	SPL20	SPL20	SPL28	SPL28	SPL36	SPL36	孔 ID
	23.706	398.086	86.166			25	25											浓度/稀释度
																		名称
					F	STD6	STD6	SPL6	SPL6	SPL13	SPL13	SPL21	SPL21	SPL29	SPL29	SPL37	SPL37	孔 ID
						12.5	12.5											浓度/稀释度
																		名称
					G	STD7	STD7	SPL7	SPL7	SPL14	SPL14	SPL22	SPL22	SPL30	SPL30	SPL38	SPL38	孔 ID
						6.25	6.25											浓度/稀释度
																		名称
					H	BLK	BLK			SPL15	SPL15	SPL23	SPL23	SPL31	SPL31	SPL39	SPL39	孔 ID
																		浓度/稀释度
																		名称
						1	2	3	4	5	6	7	8	9	10	11	12
					A	OVRFLW	OVRFLW	0.654	0.642	3.278	3.33	0.775	0.732	0.851	0.87	1.061	1.031	450
					B	3.559	3.485	0.578	0.572	3.374	3.217	0.785	0.756	0.805	0.817	0.95	0.931	450
					C	1.805	1.843	0.612	0.621	3.415	3.457	0.795	0.831	0.922	0.89	0.8	0.848	450
					D	1.084	1.045	0.626	0.636	3.466	3.458	0.831	0.83	0.996	0.967	0.91	0.983	450
					E	0.651	0.629	0.557	0.54	3.322	3.228	0.866	0.846	0.891	0.855	1.035	1.093	450
					F	0.558	0.583	0.566	0.587	3.429	3.495	0.783	0.794	0.989	0.964	0.931	0.907	450
					G	0.413	0.391	0.502	0.478	3.253	3.35	0.725	0.721	0.921	0.949	0.955	0.954	450
					H	0.258	0.294			3.239	3.469	0.583	0.589	0.972	0.977	1.097	1.017	450
						1	2	3	4	5	6	7	8	9	10	11	12
					A	?????	?????	0.378	0.366	3.002	3.054	0.499	0.456	0.575	0.594	0.785	0.755	本底 450
					B	3.283	3.209	0.302	0.296	3.098	2.941	0.509	0.48	0.529	0.541	0.674	0.655	本底 450
					C	1.529	1.567	0.336	0.345	3.139	3.181	0.519	0.555	0.646	0.614	0.524	0.572	本底 450
					D	0.808	0.768	0.35	0.36	3.19	3.182	0.555	0.554	0.72	0.691	0.634	0.707	本底 450
					E	0.375	0.353	0.281	0.264	3.046	2.952	0.59	0.57	0.615	0.579	0.759	0.817	本底 450
					F	0.282	0.307	0.29	0.311	3.153	3.219	0.507	0.518	0.713	0.688	0.655	0.631	本底 450
					G	0.137	0.115	0.226	0.202	2.977	3.074	0.449	0.445	0.645	0.673	0.679	0.678	本底 450
					H	-0.018	0.018			2.963	3.193	0.307	0.313	0.696	0.701	0.821	0.741	本底 450
						1	2	3	4	5	6	7	8	9	10	11	12
					A	?????	?????	22.868	22.117	187.09	190.344	30.44	27.749	35.197	36.367	48.34	46.462	[浓度]
					B	204.657	200.051	18.111	17.736	193.098	183.272	31.066	29.251	32.318	33.069	41.393	40.204	[浓度]
					C	94.884	97.256	20.239	20.802	195.664	198.292	31.692	33.945	39.64	37.638	32.005	35.009	[浓度]
					D	49.767	47.313	21.115	21.741	198.855	198.355	33.945	33.883	44.272	42.457	38.889	43.458	[浓度]
					E	22.711	21.322	16.797	15.733	189.843	183.96	36.136	34.884	37.7	35.447	46.712	50.342	[浓度]
					F	16.86	18.443	17.36	18.675	196.54	200.67	30.941	31.63	43.834	42.269	40.204	38.702	[浓度]
					G	7.804	6.433	13.355	11.853	185.525	191.596	27.311	27.061	39.578	41.33	41.706	41.643	[浓度]
					H	<0.000	0.344			184.649	199.043	18.431	18.8	42.77	43.083	50.593	45.586	[浓度]
					曲线名称	曲线公式	A	B	R2	拟合 F 概率
					标准曲线	Y=A*X+B	0.016	0.0125	0.998	?????

## Sheet: FIGUR2B-2E
			WT	TNF-TG	NG-R1
FIGURE2B	Inflamation area(mm2)		0	0.392063	0.125345
			0	0.268208	0.134194
			0	0.458229	0.23668
			0	0.394141	0.244696
			0	0.262948	0.244417
			0	0.267428	0.177588
			WT	TNF-TG	NG-R1
FIGURE2C	Cartilage(mm2)		0.170068	0.0661213	0.136233
			0.107671	0.0864811	0.0755103
			0.185634	0.0784255	0.160953
			0.130531	0.0687908	0.134283
			0.151624	0.0717427	0.111487
			0.141264	0.0604535	0.0813066
FIGURE2D	TRAP postive area(mm2)		WT	TNF-TG	NG-R1
			0	0.151971	0.0105142
			0	0.16399	0.0345401
			0	0.139892	0.0106829
			0	0.126347	0.0329462
			0	0.132699	0.0223693
			0	0.113863	0.0229289
FIGURE2E	Astragalus bone area (mm2)		WT	TNF-TG	NG-R1
			1.14808	0.310165	1.05088
			1.15061	0.520932	0.831353
			1.13102	0.499012	0.516847
			1.17629	0.396521	0.908814
			1.15466	0.433271	0.872129
			0.79245	0.407025	0.626472

## Sheet: FIGURE3
FIGURE 3B	FIGURE3B	WT	TNF-TG	NG-R1
	Clearance(%)	85.5444	55.7323	71.417
		80.6719	50.8676	69.803
		80.7792	52.4007	54.5285
		84.8591	42.3878	64.7271
		88.8202	41.4457	70.9558
		87.7887	64.9195	64.9325
		85.0536	64.9467	71.5855
		87.5957	64.5036	64.8741
		NG-R1 1h	Area	Mean	Min	Max	XM	YM	IntDen	RawIntDen	Slice
		1	1176	57487.8	6624	65520	370.433	287.096	67605696	67605696	1
		2	2226	40554.9	512	65520	366.581	286.181	90275104	90275104	1
		3	2226	40554.9	512	65520	366.581	286.181	90275104	90275104	1
		4	3312	32859.9	384	65520	385.449	297.929	108832064	108832064	1
		5	4672	25896.9	144	65520	382.279	296.941	120990448	120990448	1
		6	2279	37797.7	544	65520	416.505	321.882	86141024	86141024	1
		7	2706	32755.6	288	65520	417.649	321.865	88636592	88636592	1
		8	3990	38735.7	464	65520	378.126	326.021	154555504	154555504	1
		9	4336	36167.5	464	65520	378.474	325.75	156822448	156822448	1
		10	4000	38773.3	288	65520	381.007	322.344	155093248	155093248	1
		11	3872	41113.4	640	65520	400.115	300.429	159191136	159191136	1
		12	3828	41463.1	400	65520	386.995	305.813	158720768	158720768	1
		13	4640	20860.9	64	65520	315.115	314.652	96794384	96794384	1
		14	4418	41001.4	624	65520	390.349	291.007	181144144	181144144	1
		15	4700	37691	768	65520	390.16	291.047	177147664	177147664	1
		16	5003	25561.9	224	65520	329.162	352.102	127886256	127886256	1
		17	4376	37339.5	496	65520	385.991	305.895	163397520	163397520	1
		18	7515	22696.6	0	65520	393.919	312.272	170565056	170565056	1
		19	6684	25341.4	32	65520	379.129	324.844	169382096	169382096	1
		20	6732	25485.6	144	65520	391.754	288.996	171569024	171569024	1
		WT 1h	Area	Mean	Min	Max	XM	YM	IntDen	RawIntDen	Slice
		1	7332	20133	0	65520	278.25	295.666	147615120	147615120	1
		2	9064	17310.8	0	65520	280.387	296.381	156905216	156905216	1
		3	8660	18398.5	0	65520	281.34	295.52	159331152	159331152	1
		4	9301	15965.1	0	65520	348.003	314.119	148491808	148491808	1
		5	10197	14524.4	0	65520	361.756	300.064	148105184	148105184	1
		6	8335	17958.1	0	65520	358.812	307.955	149681056	149681056	1
		7	6828	18891.3	0	65520	359.27	325.465	128989952	128989952	1
		8	7038	17578.7	0	65520	332.536	319.957	123719088	123719088	1
		9	7232	20538.9	0	65520	366.817	265.961	148537136	148537136	1
		10	7464	20048.4	336	65520	327.537	263.294	149640992	149640992	1
		11	9237	16569.5	96	65520	335.823	272.913	153052784	153052784	1
		12	7076	21092.6	208	65520	325.505	264.227	149250960	149250960	1
		13	7099	21495	0	65520	275.418	301.148	152593360	152593360	1
		14	8426	18157.9	16	65520	305.066	302.224	152998224	152998224	1
		15	5812	17219.2	32	65520	348.13	337.844	100077840	100077840	1
		16	8823	14673.9	0	65520	349.191	333.392	129468112	129468112	1
		17	8056	16561.7	0	65520	341.682	297.539	133421424	133421424	1
		18	9575	17158.2	0	65520	352.734	319.284	164289392	164289392	1
		19	10560	15249.7	96	65520	333.657	289.064	161037008	161037008	1
		20	7172	18027.8	0	65520	333.121	318.377	129295456	129295456	1
		TNG-Tg 1h	Area	Mean	Min	Max	XM	YM	IntDen	RawIntDen	Slice
		1	6164	26533.9	112	65520	352.316	314.456	163554832	163554832	1
		2	10049	18103.9	0	65520	354.567	312.728	181926464	181926464	1
		3	6282	24237.3	96	65520	317.415	348.16	152258672	152258672	1
		4	5284	27685.4	48	65520	318.754	348.208	146289520	146289520	1
		5	5804	25582.5	256	65520	303.274	387.309	148481024	148481024	1
		6	6686	22757.7	96	65520	319.029	347.757	152157824	152157824	1
		7	5431	27807.8	128	65520	302.925	387.085	151024400	151024400	1
		8	12699	16385.5	0	65520	325.64	336.235	208079568	208079568	1
		9	6780	22512	64	65520	303.099	387.254	152631168	152631168	1
		10	7844	19337.6	128	65520	331.619	395.555	151684032	151684032	1
		11	9308	21033.4	32	65520	341.227	344.274	195779232	195779232	1
		12	10086	20952.7	32	65520	345.599	338.613	211329344	211329344	1
		13	9255	22498.8	0	65520	352.937	357.005	208226240	208226240	1
		14	11245	18789.8	0	65520	352.498	356.855	211290944	211290944	1
		15	21628	15135.8	0	65520	358.526	353.026	327357008	327357008	1
		16	7249	15868.4	32	65520	342.648	263.813	115029952	115029952	1
		17	5650	19971.2	0	65520	352.229	258.076	112837312	112837312	1
		18	15445	18239.8	32	65520	357.032	344.017	281713904	281713904	1
		19	6288	16052.4	0	65520	350.299	252.447	100937328	100937328	1
		20	7338	16418.5	16	65520	362.269	242.156	120479024	120479024	1
		21	9804	15834.6	0	65520	315.535	349.134	155242128	155242128	1
		22	8384	19021.1	64	65520	320.138	346.184	159472736	159472736	1
		23	9872	16677.9	0	65520	303.269	385.871	164644608	164644608	1
		WT 24h	Area	Mean	Min	Max	XM	YM	IntDen	RawIntDen	Slice
		1	6152	4631.49	0	65520	288.008	238.155	28492905	28492905	1
		2	7916	3646.18	0	65520	285.794	237.852	28863163	28863163	1
		3	11428	5590.52	0	53065	301.973	282.242	63888489	63888489	1
		4	10861	5801.02	0	54897	301.521	282.357	63004862	63004862	1
		5	8712	6996.9	0	55470	302.209	282.733	60956993	60956993	1
		6	6781	5254.24	0	65520	305.963	303.441	35628974	35628974	1
		7	6680	5770.02	0	65520	294.589	290.447	38543728	38543728	1
		8	5930	6469.82	0	65520	294.418	290.678	38366064	38366064	1
		9	7410	5180.48	0	65520	294.804	291.277	38387392	38387392	1
		10	9136	4576.41	0	65520	281.582	283.159	41810122	41810122	1
		11	7736	3488.88	0	65520	289.062	246.36	26989952	26989952	1
		12	6347	4950.99	0	65519	309.466	265.642	31423966	31423966	1
		13	8545	3177.6	0	65520	288.151	246.79	27152624	27152624	1
		14	19154	4697.34	0	65519	311.527	264.426	89972817	89972817	1
		15	6908	5215.65	0	65520	306.811	303.439	36029739	36029739	1
		16	6777	5392.26	0	65520	306.55	302.686	36543333	36543333	1
		17	6838	5600.04	0	65520	294.429	290.686	38293088	38293088	1
		18	7304	5273.22	0	65520	294.725	290.623	38515616	38515616	1
		19	8016	4788.96	0	65519	306.829	302.364	38388300	38388300	1
		20	16116	3458.34	0	65520	330.597	266.695	55734690	55734690	1
		21	11362	3612.68	0	65520	285.619	268.658	41047295	41047295	1
		22	5084	5927.62	0	65519	310.543	265.279	30136000	30136000	1
		NG-R1 24h	Area	Mean	Min	Max	XM	YM	IntDen	RawIntDen	Slice
		1	10772	6951.72	0	65520	310.44	265.818	74883968	74883968	1
		2	6048	9233.83	0	65520	302.8	285.058	55846200	55846200	1
		3	6686	5185.14	0	65520	359.189	316.824	34667865	34667865	1
		4	4332	5366.32	0	51804	308.622	272.369	23246914	23246914	1
		5	14557	5622.54	0	65519	313.538	272.391	81847379	81847379	1
		6	6988	6836.57	0	65519	323.937	268.534	47773949	47773949	1
		7	8814	5242.13	0	65520	318.854	270.281	46204163	46204163	1
		8	5608	4694.77	0	54341	310.038	271.4	26328253	26328253	1
		9	8728	4838.79	0	65520	316.763	301.703	42232940	42232940	1
		10	5956	6258.02	0	65520	319.314	301.695	37272757	37272757	1
		11	6284	4219.5	0	65520	346.012	300.153	26515360	26515360	1
		12	7173	5542.02	0	65520	317.819	300.005	39752936	39752936	1
		13	15208	5290.68	0	65520	302.146	298.3	80460607	80460607	1
		14	5454	6777.19	0	65520	320.054	300.305	36962773	36962773	1
		15	5716	6016.23	0	65520	357.473	316.684	34388784	34388784	1
		16	8664	5596.19	0	65520	325.738	267.138	48485415	48485415	1
		17	4650	5731.91	0	65520	345.934	299.348	26653375	26653375	1
		18	12330	5276.76	0	65520	299.566	297.743	65062490	65062490	1
		19	16484	5209.49	0	65520	312.879	272.845	85873214	85873214	1
		20	8225	6941.7	0	65520	300.89	285.806	57095456	57095456	1
		21	6102	9186.99	0	65519	302.11	284.756	56059029	56059029	1
		22	4754	6983.1	0	65520	358.516	316.862	33197650	33197650	1
		TNG-Tg 24h	Area	Mean	Min	Max	XM	YM	IntDen	RawIntDen	Slice
		1	6087	8824.05	0	65520	384.793	281.798	53711985	53711985	1
		2	6744	8110.57	0	65520	385.875	281.65	54697699	54697699	1
		3	5768	7554.26	0	65520	362.886	271.13	43572956	43572956	1
		4	10864	5637.31	0	65520	362.825	284.956	61243746	61243746	1
		5	7616	7446.78	0	65520	360.618	286.354	56714674	56714674	1
		6	8360	4772.55	0	65520	378.932	299.974	39898537	39898537	1
		7	8492	5248.74	0	65520	390.982	268.628	44572300	44572300	1
		8	4716	7940.68	0	65520	393.624	279.135	37448240	37448240	1
		9	6992	5880.96	0	65520	395.096	276.9	41119658	41119658	1
		10	9260	12281.6	0	65520	370.585	293.392	113728064	113728064	1
		11	5872	6172.19	0	65520	340.687	346.709	36243124	36243124	1
		12	8656	11938.4	0	65520	376.723	293.985	103338880	103338880	1
		13	8038	13029.4	0	65520	377.808	294.045	104730656	104730656	1
		14	6436	6705.24	0	65520	386.019	267.875	43154913	43154913	1
		15	6757	9648.51	0	65520	375.995	255.933	65194973	65194973	1
		16	5844	11087.6	0	65520	376.291	255.278	64796048	64796048	1
		17	5211	7146.06	0	33745	383.473	220.195	37238108	37238108	1
		18	6424	5929.86	0	65520	377.495	300.258	38093415	38093415	1
		19	7804	5213.16	0	65519	380.071	298.874	40683511	40683511	1
		20	5612	7487.6	0	65520	387.485	268.098	42020387	42020387	1
		21	7120	6118.65	0	65520	388.174	268.583	43564807	43564807	1
	FIGURE3D	WT	TNF-TG	NG-R1
	pulse(n/min)	1.53333	1	0.833333
		1.2	0.866667	0.9
		1.23333	0.6	0.933333
		1.16667	0.733333	1.03333
		1.5	0.766667	1.1
		1.43333	0.533333	1.13333
FIGURE3C
	Signal intensity
	TNF-Tg	NG-R1	WT
	18.162	32.32	35.356
	17.663	32.666	37.369
	17.907	32.664	38.83
	17.978	32.947	38.357
	18.423	32.31	38.246
	17.453	31.724	39.553
	18.152	32.849	38.6
	17.907	32.946	38.69
	17.837	33.136	38.946
	17.967	33.732	39.389
	17.932	33.587	38.544
	17.925	34.125	38.847
	17.582	34.173	38.198
	17.592	34.523	38.198
	17.4	34.042	38.336
	16.7	37.237	39.571
	17.224	37.783	37.725
	17.03	36.828	36.125
	17.374	37.898	36.246
	17.302	36.599	36.278
	17.467	36.911	36.386
	17.99	36.411	36.592
	17.893	35.846	36.596
	17.725	36.547	37.614
	18.196	37.214	37.77
	18.013	36.389	37.259
	18.787	36.947	37.699
	18.372	36.899	37.821
	18.507	36.378	37.137
	18.496	35.988	37.847
	18.258	36.225	37.821
	18.159	36.079	37.272
	17.749	37.208	37.799
	17.893	37.666	37.848
	18.212	37.56	37.293
	17.745	37.708	38.414
	18.387	37.487	38.172
	17.813	38.019	35.463
	18.425	35.078	34.141
	18.859	33.581	31.344
	18.715	30.285	30.679
	18.735	28.752	30.842
	18.825	29.24	31.967
	18.504	30.258	33.862
	18.196	30.425	35.015
	17.964	30.537	36.576
	17.996	30.644	36.689
	18.507	31.48	37.566
	17.695	32.273	38.344
	17.384	32.449	37.937
	17.96	33.702	38.269
	18.039	33.449	38.107
	18.216	34.347	37.598
	17.67	34.502	37.574
	18.42	34.243	35.871
	17.814	33.047	36.485
	17.426	30.644	36.525
	17.992	31.48	35.578
	18.786	32.273	35.332
	19.169	32.449	36.391
	18.483	33.702	36.71
	17.925	33.449	35.943
	18.567	34.347	35.705
	18.555	34.502	35.279
	18.379	34.243	36.087
	18.191	33.047	35.904
	18.668	35.058	36.04
	18.876	34.23	34.018
	18.889	32.351	31.762
	18.326	32.803	30.395
	18.744	33.317	30.375
	18.39	33.096	30.367
	18.122	33.239	30.776
	18.206	33.804	32.033
	18.009	33.869	33.674
	18.219	33.698	35.707
	18.376	33.568	37.681
	19.062	33.781	38.975
	18.776	33.58	38.12
	18.957	34.349	38.837
	18.388	34.47	39.78
	18.705	34.25	40.026
	18.652	33.846	40.283
	18.612	34.631	39.835
	18.635	35.579	41.033
	18.644	33.686	40.913
	17.917	32.386	41.028
	17.651	31.266	40.868
	18.197	30.531	40.796
	17.883	29.957	41.081
	18.554	30.765	40.215
	18.001	31.128	38.384
	17.709	32.022	35.574
	19.052	32.915	33.278
	18.138	33.303	31.512
	18.182	34.647	30.734
	17.844	33.662	31.155
	18.536	34.191	32.072
	18.042	34.568	33.349
	18.421	33.62	34.155
	18.074	34.122	36.018
	18.28	34.671	37.458
	18.126	34.658	37.382
	18.294	33.857	37.136
	18.584	34.336	37.687
	18.967	34.911	38.264
	18.453	34.542	38.504
	18.878	34.6	39.085
	18.56	34.611	38.73
	18.422	34.508	38.999
	18.947	34.728	39.148
	18.584	34.886	38.568
	18.182	35.334	39.111
	18.598	35.723	38.507
	18.107	35.22	36.133
	18.538	36.119	33.773
	18.61	36.186	32
	18.491	35.858	31.261
	19.123	35.445	30.167
	18.935	35.61	31.142
	18.108	35.988	31.963
	18.943	36.92	33.817
	18.49	36.587	34.879
	19.064	30.736	35.9
	20.062	30.127	36.935
	19.679	30.656	37.992
	19.102	31.424	38.271
	19.285	32.879	38.203
	19.082	32.82	38.62
	18.641	33.741	38.104
	18.598	33.841	38.273
	18.762	33.927	38.362
	18.207	35.092	38.106
	18.051	35.279	38.279
	19.003	31.101	38.254
	18.589	31.254	38.149
	17.981	31.48	37.644
	19.293	31.178	37.871
	18.801	31.945	37.982
	18.565	32.623	37.739
	18.562	32.746	37.864
	19.036	31.732	34.571
	19.149	32.509	33.079
	18.815	32.877	31.596
	18.336	32.267	30.911
	18.37	32.903	29.95
	18.533	31.964	29.999
	18.385	32.134	31.455
	18.788	32.151	32.855
	18.461	31.903	34.647
	18.903	32.087	36.064
	18.751	32.149	36.267
	19.297	31.473	35.551
	18.571	32.329	36.392
	18.969	31.488	36.252
	19.279	33.035	36.533
	19.159	33.079	35.797
	19.436	33.141	36.178
	19.025	34.019	35.779
	18.932	33.306	37.02
	19.001	33.796	35.066
	19.505	33.709	36.366
	19.179	34.082	36.464
	19.071	33.987	36.708
	19.166	33.757	36.646
	19.445	35.052	36.728
	18.407	34.67	37.806
	18.804	34.97	37.555
	18.759	32.644	39.066
	18.46	30.817	36.26
	18.881	30.307	34.87
	18.824	30.324	33.616
	18.29	30.255	33.136
	18.879	30.866	34.951
	19.045	31.848	36.363
	18.333	33.544	37.685
	18.445	33.397	38.451
	18.344	34.229	39.434
	19.55	34.848	40.223
	18.59	35.121	41.031
	19.564	35.074	41.306
	19.411	34.002	40.956
	19.333	34.842	41.537
	19.383	34.66	41.556
	19.245	35.017	42.535
	18.225	34.937	42.015
	19.321	32.81	42.281
	19.559	31.971	42.036
	19.463	31.022	41.29
	19.244	30.622	40.996
	18.936	31.222	41.811
	19.107	30.695	41.351
	19.074	30.793	40.886
	18.843	31.37	41.382
	19.145	31.628	41.603
	19.545	32.027	41.098
	19.937	31.999	40.899
	19.827	31.641	40.632
	19.546	32.315	40.555
	19.587	32.659	40.996
	19.05	31.703	42.06
	18.764	31.834	41.167
	19.273	31.718	41.264
	18.718	32.411	41.609
	18.983	32.862	42.461
	18.852	32.658	41.264
	18.745	32.8	38.255
	18.208	33.398	35.864
	19.628	33.132	32.527
	18.799	34.049	31.885
	19.051	34.193	31.888
	19.176	34.618	32.85
	19.888	34.902	34.549
	19.237	33.622	36.036
	19.815	31.715	38.285
	19.681	31.723	40.203
	19.13	32.822	41.168
	19.578	32.348	40.915
	19.647	33.015	40.103
	19.199	34.068	41.281
	19.291	35.054	40.673
	19.2	35.021	41.131
	19.356	35.308	40.232
	19.144	35.807	40.245
	19.373	37.079	40.116
	19.078	36.981	40.282
	19.13	37.277	40.181
	18.826	37.473	40.125
	19.126	36.352	39.09
	19.402	37.531	38.948
	19.086	36.915	37.18
	19.645	34.292	35.796
	19.625	32.141	34.607
	19.697	30.783	35.242
	19.769	30.637	35.548
	19.529	30.766	34.991
	19.314	32.125	34.749
	19.718	31.734	34.83
	19.414	32.161	36.157
	19.005	35.463	35.472
	19.054	35.267	35.411
	19.45	35.858	35.72
	20.026	35.896	35.746
	19.517	35.616	33.85
	19.047	36.225	31.974
	19.407	35.654	30.226
	19.519	35.929	29.699
	19.454	34.769	30.078
	19.725	31.796	31.921
	19.921	28.941	33.528
	19.414	30.005	34.134
	19.414	30.069	35.757
	18.979	30.355	36.854
	19.102	30.74	37.115
	18.749	31.505	37.656
	18.53	31.775	37.654
	18.611	31.758	38.911
	18.447	32.156	38.408
	19.322	32.651	39.294
	19.23	32.528	38.304
	19.597	32.131	37.968
	19.248	32.845	37.813
	18.666	32.402	37.808
	18.897	33.309	37.993
	19.361	32.086	37.548
	19.264	32.091	37.982
	18.731	32.143	37.429
	19.358	29.634	38.004
	18.934	29.157	37.277
	18.842	30.548	36.444
	19.031	30.237	33.06
	19.122	31.795	31.279
	19.044	30.414	31.333
	19.393	30.182	30.833
	18.756	31.376	28.989
	18.819	31.191	30.627
	19.297	31.982	32.697
	18.98	31.419	33.63
	19.011	31.878	34.787
	19.218	31.901	35.347
	19.264	30.253	36.801
	19.325	29.537	37.387
	19.795	33.686	38.017
	19.374	32.386	37.79
	19.909	32.915	38.771
	19.742	33.303	38.296
	19.57	34.647	38.202
	19.617	33.662	38.539
	19.875	34.191	38.98
	19.536	34.568	38.716
	19.887	33.62	38.162
	19.825	34.122	38.332
	19.48	34.671	39.092
	19.401	34.658	38.859
	19.709	33.857	39.02
	19.231	34.336	39.158
	19.534	34.911	38.03
	19.469	31.931	38.953
	19.755	30.787	39.081
	19.822	31.101	38.577
	19.578	31.254	36.521
	19.634	31.48	34.016
	19.232	31.178	32.334
	19.988	31.945	31.281
	19.793	32.623	32.884
	19.492	32.746	32.629
	19.692	31.732	33.467
	19.957	32.509	34.952
	19.666	32.877	34.83
	19.65	32.267	35.385
	19.969	32.903	35.967
	19.782	31.964	35.184
	19.723	32.134	35.582
	19.445	32.151	35.878
	19.442	31.903	36.89
	19.449	32.087	36.745
	19.843	32.149	37.589
	19.856	31.473	37.238
	19.401	32.329	37.067
	19.615	31.488	36.866
	19.845	33.035	37.618
	20.126	33.079	37.97
	19.815	33.141	37.756
	19.862	34.019	38.396
	19.661	33.736	37.121
	20.182	33.367	38.461
	19.901	34.181	38.356
	19.868	32.77	37.648
	19.668	33.036	39.517
	19.791	33.079	37.545
	19.991	32.835	36.025
	19.909	33.681	33.159
	20.088	32.771	32.406
	19.596	33.574	31.881
	19.603	34.177	32.313
	19.476	33.877	34.427
	19.37	34.803	36.124
	19.919	34.568	37.162
	19.147	35.78	37.007
	19.474	35.593	37.109
	19.402	35.148	38.014
	19.517	34.389	38.102
	19.209	32.087	38.381
	19.339	30.948	37.887
	19.705	29.281	38.333
	20.102	29.331	37.906
	20.254	30.158	37.774
	19.797	31.451	38.388
	19.673	32.065	38.415
	20.073	32.59	38.299
	20.093	33.387	37.956
	20.004	33.927	36.893
	20.281	33.555	36.348
	19.775	34.725	35.856
	19.583	34.436	35.935
	20.031	34.951	35.404
	19.547	35.619	36.466
	20.251	35.278	35.955
	19.849	34.691	36.205
	19.543	35.601	36.933
	19.689	35.376	36.973
	19.834	35.603	36.404
	20.196	31.253	36.8
	20.189	31.68	36.455
	20.399	32.412	36.557
	20.397	30.876	36.281
	20.089	30.945	36.568
	20.791	31.507	36.306
	20.11	32.275	36.554
	19.827	32.402	34.894
	19.889	32.81	35.679
	19.568	32.418	36.059
	19.703	32.73	36.446
	19.518	32.743	35.74
	19.061	33.649	36.281
	19.32	34.11	36.86
	20.108	34.398	36.158
	19.861	35.703	34.857
	20.555	35.94	33.306
	19.605	35.665	31.399
	19.591	31.694	30.922
	19.473	31.676	31.061
	19.499	32.269	32.115
	19.636	31.26	33.715
	19.563	30.917	32.516
	19.142	30.127	34.022
	19.165	30.656	34.199
	19.602	31.424	34.198
	19.562	32.879	34.771
	19.653	32.82	34.732
	20	33.741	35.146
	19.655	33.841	35.353
	20.145	33.927	34.943
	19.342	35.092	35.139
	19.7	35.279	35.072
	19.692	35.012	35.113
	19.456	36.018	35.752
	18.933	35.766	35.705
	20.372	35.079	35.257
	19.866	34.191	35.423
	19.814	34.469	36.049
	20	34.159	35.255
	20.331	34.885	35.565
	20.063	34.994	36.99
	19.521	34.478	35.609
	19.843	34.242	34.229
	19.766	34.995	32.574
	20.046	34.69	31.913
	19.306	34.377	33.056
	19.359	34.527	34.901
	19.99	35.181	36.609
	19.67	35.068	37.574
	20.248	35.828	39.155
	19.316	34.792	38.342
	19.961	35.654	38.833
	20.036	36.079	38.424
	19.837	35.712	37.086
	20.134	34.824	37.321
	19.672	34.073	37.025
	20.487	35.94	37.237
	19.707	34.365	36.102
	19.301	31.476	36.401
	19.388	31.113	35.792
	19.774	30.333	37.35
	20.053	30.482	37.088
	19.14	30.4	38.152
	19.206	30.399	38.159
	19.192	31.662	38.196
	19.558	32.054	39.315
	19.076	31.96	40.243
	19.453	32.774	39.496
	19.943	32.802	40.09
	19.706	32.523	40.192
	19.782	32.612	39.849
	19.22	33.474	39.661
	19.555	33.877	39.681
	19.694	34.342	38.598
	18.993	33.262	38.142
	19.539	34.454	37.27
	19.856	35.195	36.803
	19.617	34.785	36.879
	19.537	34.916	36.575
	19.912	34.952	37.125
	19.37	35.167	36.642
	19.756	35.123	36.149
	20.122	36.104	32.865
	20.196	35.989	29.883
	20.309	36.165	29.349
	20.042	36.454	30.115
	19.521	35.784	30.746
	19.702	31.266	31.882
	19.109	30.531	32.609
	19.753	29.957	33.723
	19.273	30.765	34.493
	18.973	31.128	34.261
	19.091	32.022	35.431
	19.212	35.99	34.864
	19.552	35.99	36.025
	19.419	32.889	36.176
	20.087	30.935	35.984
	19.994	30.564	34.679
	19.712	29.606	36.817
	19.497	30.737	36.881
	19.819	31.38	36.523
	19.457	31.253	36.342
	20.078	31.624	36.472
	19.475	32.005	37.286
	20.335	32.538	35.672
	19.987	33.043	36.193
	20.519	32.767	36.452
	19.181	32.585	34.773
	19.567	32.536	34.833
	19.628	32.448	34.505
	19.339	32.271	34.392
	19.71	32.837	33.812
	19.918	32.472	34.622
	19.734	32.55	34.479
	19.879	32.677	34.796
	20.123	33.718	35.275
	20.017	33.232	35.526
	19.96	32.91	35.125
	20.411	34.246	35.08
	19.427	34.014	35.393
	19.582	34.452	34.907
	19.597	33.779	35.664
	19.672	34.403	35.766
	19.328	34.168	35.246
	19.735	34.273	34.76
	19.553	33.655	35.435
	19.872	33.922	36.115
	19.813	34.692	36.024
	20.073	34.697	35.369
	20.128	34.321	33.731
	19.743	30.787	31.631
	19.571	30.196	30.056
	19.697	28.646	30.494
	20.283	28.979	31.078
	20.596	28.074	33.011
	20.439	30.723	34.979
	19.769	30.524	36.372
	19.946	31.807	38.306
	19.898	32.052	37.534
	19.748	32.449	38.355
	20.302	33.151	38.863
	20.255	32.976	37.687
	20.178	33.419	38.056
	20.058	32.82	38.336
	19.787	33.154	38.329
	20.173	32.111	37.052
	19.793	32.649	37.248
	19.605	32.937	37.605
	19.814	31.45	37.029
	19.694	32.648	37.263
	19.776	32.606	37.384
	19.518	31.98	37.73
	19.851	32.465	38.037
	19.794	32.743	38.306
	19.475	32.627	38.887
	19.556	33.194	39.449
	19.449	33.35	39.146
	19.324	33.537	40.125
	20.048	33.814	40.198
	20.533	34.066	39.817
	19.956	34.264	39.466
	20.253	34.76	39.601
	20.412	35.236	39.77
	19.796	36.142	40.35
	20.603	35.462	39.388
	19.577	37.366	39.689
	19.326	35.33	39.213
	19.627	33.596	39.482
	19.418	31.839	39.588
	20.062	28.863	39.922
	19.407	28	40.158
	19.573	28.767	38.439
	19.499	30.365	36.132
	20.401	30.526	33.725
	19.524	31.053	32.434
	19.346	31.893	29.885
	19.553	31.37	29.643
	19.978	31.11	30.308
	19.065	31.32	31.176
	19.482	32.149	31.34
	19.505	31.765	32.511
	20.058	31.748	33.493
	19.99	32.72	33.556
	19.589	32.592	32.982
	19.472	32.404	34.039
	19.41	33.13	34.592
	19.782	33.345	34.028
	19.391	33.266	34.912
	19.159	33.6	34.464
	19.609	34.074	35.076
	19.891	34.24	35.119
	19.509	34.172	35.245
	19.267	34.303	35.533
	19.863	35.234	35.841
	19.885	34.775	35.271
	19.638	35.314	36.382
	19.424	35.234	35.406
	20.139	36.183	37.255
	18.98	35.78	37.207
	19.491	36.3	37.429
	19.791	36.579	38.192
	19.432	36.52	37.542
	19.347	35.998	37.997
	20.182	35.905	37.838
	19.52	36.443	38.107
	19.716	36.344	37.947
	19.514	35.895	37.744
	19.52	35.665	39.078
	19.655	35.692	38.634
	19.111	35.262	38.843
	19.147	34.618	38.584
	19.929	35.838	36.796
	19.975	35.38	35.121
	20.348	30.229	33.246
	19.6	31.354	31.672
	20.412	31.204	31.398
	19.711	31.505	32.241
	20.063	32.32	34.128
	20.679	32.666	34.396
	20.53	32.664	35.213
	19.809	32.947	35.536
	20.264	32.31	35.596
	20.317	31.724	35.906
	19.592	32.849	34.901
	19.787	31.796	35.848
	19.872	31.979	35.877
	19.603	31.882	36.072
	18.45	31.263	37.586
	18.361	30.296	37.101
	18.38	29.749	36.206
	18.087	31.605	33.965
	18.436	31.014	31.752
	18.243	31.256	30.864
	18.553	30.94	29.674
	18.492	31.971	29.228
	18.592	32.548	30.072
	18.429	31.771	31.016
	18.369	32.758	32.275
		32.484	33.268
		30.264	33.602
		29.439	34.641
		29.381	35.567
		30.176	35.123
		29.666	35.548
		30.077	35.488
		29.999	36.142
		29.988	36.581
		29.583	36.402
		30.549	36.068
		31.698	36.576
		30.356	35.844
		30.46	36.429
		30.264	36.147
		30.253	36.165
		29.718	36.154
		29.295	36.411
		29.864	35.531
		30.837	33.149
		30.852	32.482
		31.393
		31.313
		30.831
		31.087
		29.885
		31.206
		30.221
		30.348
		30.856
		29.755
		30.236
		30.893
		31.025
		29.801
		29.945
		30.27
		30.823
		30.929
		30.342
		30.931
		30.529
		30.862
		29.733
		28.578
		30.03
		31.159
		30.362
		31.069
		31.457
		30.75
		31.619
		30.978
		30.714
		29.878
		30.315
		30.389
		30.351
		30.123
		30.694
		30.783
		29.725
		28.995
		30.849
		30.085
		29.744
		30.72
		30.636
		30.678
		30.373
		31.652
		29.946
		30.985
		31.718
		29.118
		29.063
		31.416
		30.042
		29.83
		30.636
		30.594
		30.559
		30.709
		30.495
		31.233
		30.191
		30.727
		30.19
		29.602
		29.784
		29.909
		29.406
		29.562
		30.93
		30.06
		31.23
		29.328
		30.434
		29.305
		29.598
		29.438
		30.038
		30.621
		31.369
		31.424
		30.465
		29.907
		30.615
		30.208
		30.435
		30.367
		30.785

## Sheet: FIGUE4B-4D
FIGURE4B
	WT	TNF-TG	NG-R1
The rate of smooth muscle cell area	82.87	45.1745	69.1
to lymphatic vessel area	71.26	51.9621	65.08
	72.99	40.7789	69.49
	90.77	39.18	66.21
	80.73	45.34	77.89
	76.66	48.54	67.42
	TNF-Tg	比率	百分比	淋巴管面积汇总	平滑肌细胞面积	淋巴管面积					平滑肌细胞面积
						1	Area	mean	Min	Max	2	Area	mean	Min	Max
	9--10	0.562477	0.562477	448690	252378	1	448690	45.106	4	75	2	252378	35.123	9	60
	20-21	0.40155	0.40155	113052	45396	1	113052	38.07	23	68	2	45396	40.032	28	68
	22-23	0.427093	0.427093	160644	68610	1	160644	54.287	44	69	2	68610	60.779	48	81
	26-27	0.415861	0.415861	216440	90009	1	216440	56.097	42	72	2	90009	70.965	54	116
		0.451745	0.451745
	54-55	0.427988	0.427988	148247	63448	1	148247	47.37	29	71	2	63448	44.694	28	87
	83-84	0.648664	0.648664	86433	56066	1	86433	65.073	43	85	2	56066	51.668	37	70
	87-88	0.453377	0.453377	136006	61662	1	136006	46.145	23	78	2	61662	44.11	31	65
	60-61	0.548453	0.548453	137988	75680	1	137988	40.986	26	61	2	75680	55.089	36	83
		0.519621	0.519621
	17-18	0.350721	0.350721	124937	43818	1	124937	54.394	23	85	2	43818	50.966	36	87
	21-22	0.467036	0.467036	79542	37149	1	79542	51.102	0	85	2	37149	53.824	37	87
		0.408879	0.408879
	9--10	0.298174	0.298174	197425	58867	1	197425	37.086	23	65	2	58867	50.886	36	77
	11--12	0.485415	0.485415	93421	45348	1	93421	45.255	17	85	2	45348	50.854	33	79
	NG-R1	比率	百分比	淋巴管面积汇总	平滑肌细胞面积	淋巴管面积					平滑肌细胞面积
						1	Area	mean	Min	Max	2	Area	mean	Min	Max
	49-50	0.838992	0.838992	186363	156357	1	186363	29.026	15	63	2	156357	31.654	17	71
	11--12	0.901557	0.901557	800246	721467	1	800246	34.152	5	71	2	721467	44.387	26	68
	72-73	0.778852	0.778852	909921	708694	1	909921	34.377	9	68	2	708694	39.574	24	64
	96-97	0.781924	0.781924	351772	275059	1	351772	41.277	15	80	2	275059	36.087	23	57
		0.825331	0.825331
	1--2	0.655595	0.655595	648501	425154	1	648501	43.595	22	67	2	425154	56.754	39	77
	3--4	0.870457	0.870457	398369	346763	1	398369	36.901	17	61	2	346763	54.091	37	73
	13-14	0.662113	0.662113	470362	311433	1	470362	41.315	13	76	2	311433	50.037	35	68
	19-20	0.576029	0.576029	385293	221940	1	385293	33.313	7	55	2	221940	50.599	2	85
		0.691049	0.691049
	62-63	0.494608	0.494608	675175	333947	1	675175	50.481	3	85	2	333947	37.404	10	69
	68-69	0.844125	0.844125	389940	329158	1	389940	25.083	6	56	2	329158	35.202	19	55
	77-78	0.771294	0.771294	1017398	784713	1	1017398	34.632	20	58	2	784713	39.199	19	79
	62-63	0.493217	0.493217	653029	322085	1	653029	46.164	8	78	2	322085	45.874	0	85
		0.650811	0.650811
	66-67	0.819625	0.819625	329812	270322	1	329812	31.594	13	69	2	270322	49.174	7	110
	70-71	0.570178	0.570178	157649	89888	1	157649	36.904	18	66	2	89888	41.073	14	92
	WT	比率	百分比	淋巴管面积汇总	平滑肌细胞面积	淋巴管面积					平滑肌细胞面积
						1	Area	mean	Min	Max	2	Area	mean	Min	Max
	1--2	0.828698	0.828698	247463	205072	1	247463	28.449	15	49	2	205072	48.92	24	89
	4--5	0.712604	0.712604	166620	118734	1	166620	29.378	17	50	2	118734	35.04	22	62
	25-26	0.729931	0.729931	379992	277368	1	379992	30.657	13	46	2	277368	54.776	20	80
	23-24	0.907685	0.907685	368064	334086	1	368064	33.737	1	61	2	334086	59.822	27	82
	27-28	0.807281	0.807281	169791	137069	1	169791	38.528	18	55	2	137069	75.513	44	113
	33-34	0.766646	0.766646	562888	431536	1	562888	32.784	18	52	2	431536	36.591	20	67
FIGURE4D	WT	TNF-TG	NG-R1
ymphatic vessel number	7	27	31
	9	24	27
	5	28	30
	4	32	34
	5	28	33
	8	22	29
	4	30	32
	6	31	29
	7	29	30
	8	28	31

## Sheet: FIGURE5
	Control	TNF-a	TNF-a+NG-R1 5μm	TNF-a+NG-R1 50μm	TNF-a+NG-R1 100μm
FIGURE5A	1.12554	0.633871	0.803886	0.581339	1.33226
h1-calponin	1.05195	0.60349	0.87097	0.597433	1.1551
	1.06572	0.625707	0.869589	0.8652	1.44599
FIGURE5B	0.902771	0.424269	0.385277	0.63172	1.12957
sm22α	0.974884	0.430131	0.441574	0.736569	1.27742
	1.13624	0.411953	0.535121	0.817377	1.43171
FIGURE5C	1.13396	0.557262	0.532523	0.78904	1.22413
SM myosin heavy chain	0.893876	0.450254	0.578597	0.7128	1.17827
	0.986564	0.534616	0.59081	0.711656	1.26874
FIGURE5D	0.89334	0.638045	0.661409	0.944364	1.16239
smα2	1.07304	0.691289	0.674183	0.92025	0.9168
	1.0432	0.690193	0.68671	0.917254	1.14768

## Sheet: FIGURE6
	FIGURE 6A	Cnotrol	5μm	50μm	100μm	200μm
	Cell viability	0.722	1.0873	0.964	1.135	1.019
		0.696	0.966	0.986	1.068	1.026
		0.656	1.041	0.979	1.112	0.989
		0.653	0.911	1.105	1.129	1.054
		0.673	1.0451	1.012	0.908	0.943
		0.766	0.7013	1.109	1.035	0.938
	软件版本	2.09.2
	实验文件路径:	E:\焦丹丽\Experiment1.xptCCK8-3.xpt
	方案文件路径:	C:\Documents and Settings\All Users\Documents\Protocols\CCK8.prt
	板编号	板 1
	日期	2018-04-28
	时间	1899-12-31 19:40:41
	检测仪类型:	Cytation3
	检测仪序列号:	Unknown
	检测类型	检测仪
	程序详细信息
	板类型	96 WELL PLATE
	完成后弹出板
	检测	吸收光 终点
		全板
		波长: 450
		检测速度: 正常, 延迟: 100 msec, 测量值/数据点: 8
	结果
	实际温度:	29.1
			1	2	4	5	6	7	8	10	11	12
		A	0.049	0.05	0.051	0.051	0.05	0.051	0.049	0.05	0.051	0.05	450
		B	0.05	0.753	0.908	1.133	0.909	0.837	0.856	0.654	0.051	0.051	450
		C	0.051	0.822	1.105	1.026	1.036	0.966	0.875	0.744	0.051	0.051	450
		D	0.05	0.763	1.024	1.001	1.065	0.97	0.872	0.829	0.052	0.05	450
		E	0.051	0.709	1.052	0.949	1.227	0.893	1.014	0.176	0.051	0.051	450
		F	0.073	0.73	0.699	0.788	0.846	0.71	0.177	0.856	0.051	0.051	450
		G	0.051	0.049	0.051	0.05	0.051	0.051	0.049	0.053	0.051	0.049	450
		H	0.05	0.051	0.05	0.049	0.052	0.049	0.051	0.049	0.05	0.051	450
	软件版本	2.09.2
	实验文件路径:	E:\焦丹丽\Experiment1.xptcck8.xpt
	方案文件路径:	C:\Documents and Settings\All Users\Documents\Protocols\CCK8.prt
	板编号	板 1
	日期	2018-07-28
	时间	1899-12-31 19:28:09
	检测仪类型:	Cytation3
	检测仪序列号:	1603191
	检测类型	检测仪
	程序详细信息
	板类型	96 WELL PLATE
	完成后弹出板
	检测	吸收光 终点
		全板
		波长: 450
		检测速度: 正常, 延迟: 100 msec, 测量值/数据点: 8
	结果
	实际温度:	29.1
			1	2	3	4	5	6	7	8	9	10	11	12
		A	0.049	0.05	0.05	0.051	0.051	0.05	0.051	0.049	0.05	0.05	0.051	0.05	450
		B	0.049	0.63	1.055	1.105	1.355	1.05	0.915	1.008	0.873	0.821	0.051	0.051	450
		C	0.051	0.722	1.005	1.174	1.119	1.028	1.047	0.936	1.107	0.843	0.051	0.051	450
		D	0.05	0.796	0.937	1.118	1.145	1.112	1.066	0.873	0.866	0.924	0.052	0.05	450
		E	0.051	0.656	0.943	1.176	0.929	1.129	0.974	1.105	0.641	0.178	0.051	0.051	450
		F	0.079	0.653	0.989	0.677	0.952	0.995	0.708	0.179	0.911	0.83	0.051	0.05	450
		G	0.051	0.049	0.05	0.051	0.05	0.051	0.051	0.049	0.05	0.053	0.05	0.049	450
		H	0.05	0.051	0.05	0.05	0.049	0.052	0.049	0.051	0.051	0.049	0.05	0.051	450
	FIGURE 6B	WT	TNF-TG	NG-R1 5μm	NG-R1 50μm	NG-R1 100μm
	tnf-a	1.02863	5.46231	4.0737	2.31639	1.27114
		0.956821	5.61821	4.41821	2.5233	1.56536
		1.00851	5.66481	3.74041	2.01475	1.55513
		1.00563	5.77622	4.03787	2.33287	1.59354
		0.986013	5.76039	4.34456	2.05578	1.76889
		0.98401	5.79565	4.43568	2.12457	1.73445
	FIGURE 6C	1.60177	6.91447	4.83152	4.56357	0.540082
	IL-6	0.804572	6.69517	4.00688	5.39809	1.41731
		1.00037	6.29517	4.14662	4.90473	1.04922
		0.966241	6.91447	4.09411	4.54447	1.07396
		1.03455	6.31867	4.26253	4.75489	1.93186
		1.02193	6.34131	4.89827	4.79773	1.86525
	FIGURE 6D	1.02863	6.02563	4.43732	2.31639	1.27114
	il-1β	0.956821	6.00704	4.46231	2.5233	1.56536
		1.01604	6.0732	4.61821	2.79633	1.73847
		1.04225	6.00514	4.45239	2.60994	1.66577
		0.967408	6.20878	4.44841	2.49341	1.91501
		0.991788	6.16558	4.49896	2.47054	1.6276
	FIGURE 6E	1.00851	28.1342	20.5854	18.2648	8.74041
	inos	0.986013	28.755	20.8592	18.7604	9.03787
		0.955726	28.0857	23.0652	18.539	8.48688
		0.980127	29.566	23.6438	18.424	8.82188
		1.06754	27.6317	23.6458	18.8686	8.95648
		1.05877	28.3855	23.2079	18.169	8.94841

## Sheet: FIGURE7
FIGURE
FIGURE7B	0	0.765218	0.779036
P-P65	15	1.23478	1.08311
	30	1.1369	0.750477
	Area	Mean	Min	Max	Slice
1	1086	67.552	31	156	1		0.779036
2	1275	93.919	34	172	1	86.7123	1.08311
3	1642	98.666	31	165	1		0.750477
4	533	100.604	116	159	1	131.471	0.765218
5	1068	162.338	31	153	1		1.23478
6	317	149.469	152	175	1		1.1369
FIGURE7C	0	0.830256	0.815725
P-IKKα/β	15	0.843658	0.930868
	30	1.26388	1.25341
	Area	Mean	Min	Max	Slice
1	1728	164.823	123	195	1		1.26388
2	2550	110.022	0	196	1	130.411	0.843658
3	2434	116.387	0	194	1		0.830256
4	2476	175.705	102	195	1	140.182	1.25341
5	2415	130.491	30	194	1		0.930868
6	2356	114.35	0	194	1		0.815725
	TNF-a	一	＋	＋	一	＋	＋
FIGURE7E	Time	0min	15min	30min	0min	15min	30min
Percentage of postive cells		3.45533	37.5835	89.9567	3.00435	32.1243	78.9684
		3.74325	39.9546	98.4627	4.14342	42.1334	66.7646
		3.42665	43.2432	97.5544	3.49345	45.6234	74.5343
		3.14325	53.4244	99.3251	4.43549	34.5465	76.4353
		3.13215	43.5736	94.6824	3.34225	34.215	78.4965
		3.18371	43.3652	96.6126	0.36529	43.3979	76.6493
